# Supplementary material for: Type F Quadricuspid Aortic Valve at Three-Dimensional Transoesophageal Echocardiography
Source: Diagnostics (Basel). 2025 Nov 4;15(21):2792. doi: 10.3390/diagnostics15212792 (PMC12610784; doi:10.3390/diagnostics15212792)
Supplement: Supplementary file 1 [file diagnostics-15-02792-s001.zip]

Archive with 1 entries (1 files):
- diagnostics-3927664-supplementary.mov
